# Supplementary material for: Immunotherapeutic Targeting of Mesothelin Positive Pediatric AML Using Bispecific T Cell Engaging Antibodies
Source: Cancers (Basel). 2021 Nov 26;13(23):5964. doi: 10.3390/cancers13235964 (PMC8657033; doi:10.3390/cancers13235964)
Supplement: Supplementary file 1 [file cancers-13-05964-s001.zip]

Archive with 1 entries (1 files):
- cancers-1467108-supplementary.pdf
